# Supplementary material for: Hypoglycemic Effect of Pleurotus citrinopileatus and Hericium erinaceus Buccal Tablets on Diabetic Mice
Source: Biology (Basel). 2025 Nov 14;14(11):1591. doi: 10.3390/biology14111591 (PMC12649960; doi:10.3390/biology14111591)
Supplement: Supplementary file 1 [file biology-14-01591-s001.zip]

Archive with 1 entries (1 files):
- biology-3872576-supplementary.pdf
